# Supplementary material for: Directed movement toward, translocation along, penetration into and exit from vascular networks by breast cancer cells in 3D
Source: Cell Adh Migr. 2021 Aug 2;15(1):224–48. doi: 10.1080/19336918.2021.1957527 (PMC8331046; doi:10.1080/19336918.2021.1957527)
Supplement: Supplemental Material [file KCAM_A_1957527_SM1394.zip]

Archive with 2 entries (1 files):
- supplementary/
- supplementary/Supplemental movie legend.docx
